# Supplementary material for: Prediction of Autoimmune Diseases by Targeted Metabolomic Assay of Urinary Organic Acids
Source: Metabolites. 2020 Dec 8;10(12):502. doi: 10.3390/metabo10120502 (PMC7764183; doi:10.3390/metabo10120502)
Supplement: Supplementary file 1 [file metabolites-10-00502-s001.zip]

Archive with 3 entries (2 files):
- Supplementary/
- Supplementary/Rev Supplementary.docx
- Supplementary/Tsoukalas et al 2020 metabolites dataset.xlsx
