# Supplementary material for: Prediction of Autoimmune Diseases by Targeted Metabolomic Assay of Urinary Organic Acids
Source: Metabolites. 2020 Dec 8;10(12):502. doi: 10.3390/metabo10120502 (PMC7764183; doi:10.3390/metabo10120502)
Supplement: Supplementary file 1 [file metabolites-10-00502-s001.zip › Supplementary/Tsoukalas et al 2020 metabolites dataset.xlsx]

## Sheet: Final OA case-control (no dupli
0	Group	Condition	Citric acid	Isocitric acid	Oxoglutaric acid	Succinic acid	Fumaric acid	Malic acid	3-Hydroxy-2-methylglutarate	L-Lactic acid	Pyruvic acid	3-Hydroxybutyric acid	Pyroglutamic acid	3-hydroxyisovaleric acid	Methylmalonic acid	Homovanillic acid	5-Hydroxyindoleacetic acid	p-Hydroxyphenylacetic acid	Orotic acid	2-Hydroxyglutarate	Glycolic acid	Oxalic acid	Glyceric acid	Alpha-Hydroxyisobutyric acid	2-Hydroxybutyric acid	Ethylmalonic acid	Methylsuccinic acid	Suberic acid	2-Methylcitric acid	4-Hydroxyphenylpyruvic acid	Sex	Age	BMI	Exercise	Alcohol
1	Control	-	82.2	5.3	17.2	2.7	0	1.2	1.8	18	0	28.1	30.3	8	1.6	2.1	3.3	6.5	0	2	18.6	5	0	3	0	2.8	0	0	0	1	F	45	27	1	1
2	Control	-	142.2	5.9	8.6	2.1	0	0	1.6	2.2	6.1	1.3	17.7	5.4	0	2.5	2.8	8.3	0	2.3	16.4	1.9	0	6.4	0	1.1	0	0	0	0	M	45	21.4	1	1
3	Control	-	188.3	3.9	0	1.4	0	1	3.9	4.4	6.5	1	27.6	11.4	1	2	3	11.4	0	4.2	8.9	4.2	2	5	0	1.8	0	1	0	1	F	60	32.9	1	1
4	Control	-	75.8	4	9.2	1	0	1	3	3.6	7.7	0	26.2	11.9	0	1.6	2.5	7.2	0	2.2	9	1.9	1	4.3	0	1	0	0	0	0	M	63	32.5	1	1
5	Control	-	39.5	3.4	10	0	0	0	1.5	2.7	5.6	0	16.2	9.5	0	1.8	10.8	8.6	0	1.5	12.5	5	0	4.3	0	2	0	0	0	0	M	40	27.6	1	1
6	Control	-	43.6	1.3	9.5	3.3	0	0	1.8	6.8	4.4	0	7.9	0	0	0.8	1.5	6.9	0	2.3	18.3	2.8	0	6	0	2.5	0	0	0	0	F	37	26.5	1	1
7	Control	-	62.8	2	13.4	1.2	0	0	1.8	33.3	15.1	0	0	1.2	0	1	3.6	5.4	0	4.8	10.2	3.9	0	0	0	1	0	0	0	0	F	27	23	1	1
8	Case	MS	82.1	4.2	6.9	1.3	0	0	1	2.4	3.4	1	12.1	12.4	0	1.9	1.9	11	0	1.4	13.4	3.9	0	3.9	0	1.4	0	0	0	0	M	39	30.3	1	1
9	Case	THY,OTHER	181.9	7.8	26.6	0	0	0	1	13.5	12.3	15.5	17.9	11.3	0	2	2.9	5.9	0	5	34.7	4.3	0	9.5	9.5	1.5	0	0	0	0	F	58	25.5	1	1
10	Control	-	31	13.4	3.3	117.1	0	0	0	26.7	5.3	136	0	0	0	1.5	3.7	27.8	0	3.5	6.4	5.9	0	0	0	0	0	0	0	0	F	49	27.4	1	1
11	Case	PSO	119.3	9.3	11.4	2.2	0	1.4	4.5	7.6	6.6	105.2	37.1	49.7	2.5	5.2	3.7	6	0	5.2	34.5	0	0	8.5	2.3	2.9	0	0	0	2.1	M	31	18	1	1
12	Control	-	155.1	4.9	10.1	2.2	0	1	1.6	6.1	6.1	11.5	19	40.8	1	1.8	2.1	9.1	0	3.3	27.4	8.2	1.6	10.6	0	1.8	0	0	0	1	F	45	23.6	1	1
13	Case	PSO	73.4	5.2	15.8	1.5	0	1	3	9.3	10.1	1	43.9	12.5	1	3.3	2.3	16	0	3.8	38.1	5.3	1.3	5	0	2.5	0	0	1	1	F	36	38.1	1	0
14	Control	-	97.8	13.9	44.3	1.7	1.8	2.5	7.1	13	21.4	15.6	58.8	19.4	0	2.9	6.4	3.6	0	0	18.2	5.2	1.5	0	1.3	2	1.9	1	0	1.3	F	38	20.7	0	0
15	Case	THY	121.3	3.4	17.2	1.1	0	0	1.4	3.9	6.1	0	14.7	8.2	0	1.1	3.9	6	0	2.2	20.7	4.1	0	3.4	0	0	0	0	0	0	F	41	25.6	1	0
16	Control	-	66.6	1.6	1.4	115	0	0	0	14.3	6	85.5	9.3	2.9	0	1.7	1.4	5.7	0	2.3	15.3	6.8	0	0	1.1	0	0	0	0	0	M	43	23.3	1	1
17	Control	-	97.4	5.3	9.9	1.6	0	0	1.4	5.5	4.8	0	14.6	10	0	19.5	2.5	20.3	0	2.6	14.8	4.9	1.7	5	0	0	0	0	0	2	F	41	18	1	1
18	Control	-	65.4	4.5	13.2	5	0	1	2.4	9.1	13.4	1	28.4	18.8	1	1.7	1	12.6	0	0	61.6	11.2	2	0	0	2.3	0	0	0	2.5	M	48	35.3	0	0
19	Case	IBD, THY	131.6	5.1	14.7	1.8	0	0	1.4	4.1	7.4	1	17.2	8.9	0	1.9	1.1	47.8	0	3.1	13.8	4	1.9	4	0	1.3	0	0	0	0	F	51	24.6	1	1
20	Case	IBD,THY,OTHER	111	3.8	18.1	2.2	0	1	1	6.1	5	1	28.3	14.5	1.3	1.8	2.7	15.6	0	4.8	18.5	3.6	2	5	0	1.5	0	0	1	1	F	48	25.6	1	0
21	Case	IBD, PSO, OTHER	38.7	4.4	4.6	0	0	0	1	2.4	5.3	0	15	6	0	1.3	2.8	2.8	0	1.3	11.6	3.6	1.3	2.7	0	1.6	0	0	0	0	M	30	18	1	1
22	Control	-	144.2	7.6	10	9.8	0	0	4.2	7.1	3.9	1.3	31.7	29.4	0	3.4	0	18.3	0	0	34.4	12.3	0	0	0	2.8	1.8	1.1	0	0	F	50	23.8	0	0
23	Control	-	33.7	2.7	8.1	0	0	1	1.7	2.1	4.3	1.9	12.5	12.8	1	1.8	1.1	20.7	0	1.8	0	4	1	4.7	0	1	0	0	0	0	M	42	37.8	1	1
24	Case	OTHER	71.1	2.4	6.6	1.7	0	1	5	11.2	4	1	37.9	1.2	1	1	1.2	5.8	0	3.1	14.9	2.5	1.2	5	0	1	0	0	1	1	F	37.3	19.8	0	0
25	Case	THY, AD, OTHER	388.8	6.6	28.2	3.9	0	1.7	4.2	23.5	9.9	0	32.6	8.8	1	3.3	2.5	41.5	0	3.9	31.1	5	0	4	0	1.3	0	0	0	1	F	43.8	21.1	1	0
26	Case	THY, VIT	11.8	0	4.3	0	0	0	1.6	3.2	5	0	11.5	2.8	0	1	2.8	6.1	0	1.7	20.8	4.2	1.3	3.9	0	0	0	0	0	0	M	46	36.2	1	1
27	Control	-	74.8	6.1	8.2	0	0	0	1.6	2.9	4.7	0	22.7	4.7	0	4.3	3.1	3.1	0	1.7	21.2	4.1	0	3.6	0	1.2	0	0	0	1.4	F	64	24.6	1	1
28	Case	THY,OTHER	129.3	8.4	19	0	0	0	3.8	6.4	12.4	0	29.3	18.6	1.4	1.8	2	11.7	0	2	40.5	1.4	0	7.9	0	2.6	1.1	2.2	0	1	F	39	32.8	1	0
29	Case	THY, OTHER	50.6	5.3	13.6	0	0	0	2	2.8	10.4	0	12.7	1.8	0	2	1.8	7.4	0	2.6	13.2	3.2	0	2.6	0	1	0	0	0	2.7	F	45	25.2	1	1
30	Case	IBD, THY	228.6	12.6	26	1.9	0	0	5.5	9	9.5	66.6	35.9	8.9	1	5.5	7.4	12.8	0	3.2	35	0	0	8.2	1.6	2.1	0	0	0	1.2	F	32	21.7	1	1
31	Control	-	84.1	21	1.8	4.5	0	0	0	0	4.6	23.4	0	10.1	0	1.1	2.8	2.5	0	1.2	29.1	8.8	0	0	0	0	0	0	0	0	F	42	26.4	1	0
32	Control	-	63.5	4	24	1	0	1	0	7	15.6	1	29.4	32.6	1.2	1.7	1.7	12	0	0	58.4	9.8	0	0	0	1.1	0	0	0	2	F	39	23.4	1	1
33	Control	-	58.5	5.1	5.6	5.6	0	1	1.7	4.5	4.4	1	38.4	8.5	3.5	2.9	17.7	6	0	0	14.2	12.7	1	0	1	3.2	0	0	1	1	M	47	24.5	1	0
34	Case	MS	68.5	2.8	4	7.2	0	0	1.1	3.9	3.3	40.3	17.5	29.7	0	1.6	0	8.6	0	2.5	50	6.1	2.2	7.3	0	2	1.1	0	0	0	F	33	22.6	0	0
35	Case	THY	72.3	2.5	11.3	0	0	0	0	4.5	4.6	0	0	1.6	0	1.1	1.7	5.8	0	1.5	20.6	1.6	0	1.9	0	1.2	0	0	0	0	F	30	18	1	1
36	Control	-	116	5.9	5.4	1.8	0	0	1	3.6	4.6	0	14.4	9.9	0	4.1	2	7.3	0	1.7	13.9	0	0	3.3	0	0	0	0	0	1	F	47	21.7	1	0
37	Case	PSO, THY	28	42	1.9	13.7	0	0	1.2	2.1	5.6	0	4.9	2.6	0	3	1	3.8	0	0	5	1.4	0	2.1	0	0	0	0	0	0	M	59.3	34.5	0	1
38	Case	THY,OTHER	71.1	6.9	10.7	1.3	0	0	6.9	12.2	22.3	0	28.3	10.9	1.3	3	4.8	10.1	0	1.5	20.9	2	1.4	4.4	0	1.3	1.5	0	0	0	F	57	23.5	1	1
39	Control	-	53.4	3.4	4.6	2.3	0	1	2.1	7.5	3.2	11.7	22.8	4.5	1.2	1.5	2	9.6	0	2.2	28.5	5.6	2	6.2	7.7	1.2	0	0	1	1	M	42	26.1	1	1
40	Case	PSO,OTHER	35.4	3.5	4.7	0	0	0	0	2.4	5.2	0	9.3	3.4	0	2.3	1.6	9.3	0	1.2	20.7	4	0	3.1	0	0	0	0	0	0	M	33	30.3	1	1
41	Case	THY, PSO	90.1	4	2.1	3.2	0	1	4.4	3.6	6.6	0	19.7	1.8	1	2.6	17.7	10.9	0	2.2	18.5	7.4	1.8	5.3	0	1.5	0	0	1	1	M	52.4	25.5	0	0
42	Control	-	40.1	5.5	16.2	0	1	1.3	1.8	11.8	13.9	2.5	38.9	19.5	1.9	1.7	4.7	12.3	0	0	67.2	3.3	2	0	1	6.3	0	0	1	1	M	35	27.4	1	1
43	Case	IBD, THY	41.6	1.2	5.9	0	0	0	0	2.6	6.2	0	19.7	3.5	0	1.4	2.8	6	0	1.5	13.1	2.7	39.7	4	0	4.8	0	0	0	0	F	60	19.7	1	1
44	Case	PSO, THY, OTHER	98.9	5.4	24.7	1.5	0	1.1	5	7.9	11.1	0	23.1	7.6	1.1	1.6	2.2	19.9	0	4.2	18.1	2.7	1.1	3.7	0	5.5	1.4	0	0	1.4	F	43	30.8	1	1
45	Case	ΤΗΥ	86.5	7.8	17.7	1.4	0	0	3.5	6.5	8.4	0	39.4	9.9	0	4.3	1.9	12.8	0	3.8	11.8	16.2	1.1	9.2	0	2.5	1.9	0	0	2	F	61	24.2	1	1
46	Case	OTHER	156.5	1.3	10	30.7	0	0	3.4	13	3.3	15.7	0	2	0	2.8	2	2	0	1.4	1.7	0	0	4	0	0	0	0	0	0	F	55.4	23.7	0	0
47	Control	-	314.8	10.6	25.9	4.6	0	0	12	9	14.7	2.6	43.1	18.7	0	12.5	3	62.3	0	0	49.4	19	0	0	0	0	1.8	0	0	1.1	F	42	21.7	1	0
48	Case	MS	162.6	4	51	3.5	0	0	2.7	18.2	7.8	6.4	31.4	4.6	0	2.3	1.9	8.2	0	5.3	21.3	4.6	0	4.6	0	1.2	1	0	0	0	F	31	18	0	0
49	Case	IBD	39.1	3	8.9	0	0	0	0	4.4	7	1.2	13.3	8.8	1.1	1.1	2.4	2.4	0	1.5	21.5	2.7	1.1	4.4	0	0	0	0	0	1	F	48	25.8	1	1
50	Control	-	59.5	3	8.6	2.6	0	1	2	6.4	6.6	1	23	17	1	1.4	1	5.1	0	0	18.6	3.1	2	0	0	2.3	0	0	0	1	M	38	27.4	1	0
51	Case	IBD	67	3.6	10.1	0	0	0	1	1.4	5.9	0	5.9	4.9	0	2	1.9	2.7	0	1.6	10.7	2.2	0	2.8	0	1	0	0	0	0	M	29	27.1	1	1
52	Control	-	85.7	5.1	13.9	2.9	0	1	1	7	9	1	35.2	11.6	1.6	1.3	2	8.5	0	0	37.1	2.6	1.5	0	0	1.8	0	0	0	2	M	51	26	1	0
53	Case	MS	104.9	1.9	18.6	0	0	0	2.3	6.6	9.2	2.2	15.2	2.6	0	2.2	1.8	6	0	2.5	17.6	2.6	2.7	2.7	0	2.2	0	0	0	0	F	34	32.3	1	1
54	Control	-	121.5	3.3	39.5	1.4	0	1	2.2	7.1	6.9	1	11.6	12.6	1	3.2	1.2	7	0	0	26.4	3.2	2	0	1	1.9	0	0	1	1	F	26	21.6	1	0
55	Control	-	38	2.1	4.1	2	0	1	2	2.8	4.6	1	14.8	6.9	1	1	2.6	2.9	0	1.2	10.2	2.7	1	4.3	0	1	0	0	0	1	M	41	29.1	1	1
56	Case	THY	84.7	3.9	0.8	5.8	0	0	0	16.7	4.3	98	0	0	0	1.4	2.6	5.2	0	2.2	17	16	1.8	2.5	0	0	0	0	0	0	F	39	26.1	1	1
57	Case	RA	4.9	3.2	4.2	2	0	1	1.6	3.4	2.9	1	13.3	2.4	1	1.1	1.1	12.5	0	1.6	7.9	4.2	0	3	1	1.4	0	0	0	1	F	36	18	1	1
58	Control	-	155.7	3.8	10.5	5	0	1	2.6	5.1	3.4	0	22.1	13.3	1	1.9	2.8	13.8	0	1.9	23.7	8.1	2	4.2	0	1.8	0	0	1	1	F	50	29.6	1	0
59	Case	PSO	146.1	4.9	21.8	2.2	0	0	2.5	7.6	7.1	4	18.5	8.8	1.1	2.9	2.1	7.6	0	3.2	18.6	2.5	0	7	0	1.7	0	0	0	0	F	52.4	26.4	0	1
60	Case	THY	79.5	5.6	10.3	1.1	0	0	0	4.1	8.5	2	16.6	4	0	2.2	0	4.6	0	2.9	21.5	2.6	0	5.8	0	2.5	1.7	0	0	0	F	54	20	1	1
61	Control	-	101.1	5.8	10	2	0	1	1.7	5.4	7.6	0	21.1	12.4	1.1	2	2.8	9	0	3	20.8	7.6	0	7.9	0	2.1	0	0	0	1	F	53	22.7	1	0
62	Case	THY	23.1	0	1	2.6	0	0	2.8	2.9	3	0	4.6	0	0	0	0	0	0	1.2	10.6	4.7	1.2	4	0	1	0	0	0	0	M	56	34.7	0	1
63	Case	ΤΗΥ	42	4.9	4.8	1.1	0	0	0	0	25.2	13.7	0	22	1.6	2.7	5.1	12.1	0	0	47.9	8	0	4	0	1.8	0	0	0	0	F	53	27.2	1	1
64	Control	-	109.4	4.9	15.5	2.3	0	1	1.9	12.8	9.9	1	32.1	13.4	1	1.4	2	16.8	0	0	30.6	0	2	0	0	4.3	0	0	0	1.9	F	45	29.2	1	0
65	Control	-	213.8	9	65.3	5.9	0	1	0	22	10.3	1	43.1	8.2	1	4.1	21.3	17.6	0	0	51.5	5	2	0	0	7.2	0	0	1	1.6	F	27	18.6	1	0
66	Case	PSO	49.5	4.1	1.2	0	0	0	1.7	10.7	6.2	2.1	1	2.5	0	1.7	1.8	2.5	0	1.2	10	0	72.9	12.8	0	0	0	0	0	0	F	58.4	25.7	1	0
67	Control	-	48.5	3.4	9	2	0	1	1.5	0	2.7	0	9.9	3.4	1	1.1	1.1	5.4	0	1.4	10.8	2.2	0	2.9	0	1	0	0	0	1	M	35	25.2	1	1
68	Case	IBD	12.8	2.3	11.1	0	0	0	2.8	11.3	17.8	1	18.8	9.4	0	1.8	1.4	38	0	1	23.6	5	0	5	0	1.6	0	0	0	0	F	49	24.5	1	1
69	Case	THY,IBD	241.1	6.6	13.4	0	0	0	12.4	8.1	10.2	1.3	21.3	26	1.3	3.2	12.5	7.5	0	2.4	24.7	4.6	2.5	7.5	0	1.2	0	1.5	0	2	F	36	18.7	1	1
70	Case	THY, MS	158.7	4.1	2.6	20.6	0	0	2.5	22.2	5.9	0	16.7	3.7	0	2.2	2.6	5.4	0	3.4	28.8	9.9	0	8.5	0	2.6	1.1	0	0	0	F	41	23.1	0	0
71	Case	VIT	38.1	2.4	4.2	1.4	0	0	1.2	3.7	5.8	0	18.1	9	1	1.2	1.5	6.6	0	1.6	89.6	4	0	4.4	0	0	0	0	0	0	M	18	26.4	1	0
72	Case	VIT	38.1	2.4	4.2	1.4	0	0	1.2	3.7	5.8	0	18.1	9	1	1.2	1.5	6.6	0	1.6	89.6	4	0	4.4	0	0	0	0	0	0	M	18.1	26.4	1	0
73	Case	THY,IBD	60	3.9	11.9	2	0	2	4.2	5.6	10	1	2.8	2.1	1	1.6	8.2	5.5	0	1.6	14.1	3.9	1.5	3.5	0	1	0	0	1	1	F	34	25.6	1	1
74	Case	ΤΗΥ	129.7	6.2	15	1.4	0	1.7	1.2	15.9	11.3	2.8	21.1	7.9	1.5	1.3	1.7	14.6	0	2.5	38.4	6.8	2.8	4.8	0	1.3	0	0	0	1.7	F	44	22	1	1
75	Case	ΤΗΥ	158.5	4.5	32.8	2.2	0	1.5	1.1	21.9	7.8	2	16	17.6	1.2	2.5	2	24.6	0	4.3	24.1	0	2.7	4.3	0	8.1	2.2	0	0	1.3	F	49	19	1	1
76	Case	IBD	56.1	3	11.3	0	0	0	1.6	11.9	4.1	0	11	17	0	1.1	2.8	7.1	0	1.6	11.8	4.7	36.2	2.7	0	0	0	0	0	0	F	48	26.4	1	1
77	Case	PSO	41.5	4.2	6.7	0	0	0	4.8	3.2	6.2	0	17.9	8	0	2.2	2.2	2.2	0	4.9	20.6	4	0	4.6	0	1.2	0	0	0	0	M	34	26.5	1	1
78	Control	-	28	3	9.8	1	0	2	1	3.4	4	1	25	14	1	1	2	6.6	0	0	21.2	1.9	2	0	1	1.4	0	0	0	1	M	41	25.7	1	1
79	Control	-	142	23	3.6	0	0	0	0	0	12.9	11.5	44.5	41.6	1.4	1.8	13.9	8	0	4.7	80.2	0	0	9.6	0	1.1	0.9	0	0	0	M	55	22.2	1	1
80	Case	PSO	109.7	4.4	6.1	1.5	0	0	2.2	3.2	4.8	0	13.5	3.6	1.5	4.2	2.8	14.6	0	2.2	19.2	7.6	0	3.4	0	2.9	2	0	0	0	F	60	22	1	1
81	Control	-	525.6	18.2	52.1	17.6	1	1.2	5.3	35	18.4	6.6	60	13	4.2	10.7	2.5	28	0	12.8	51.3	4	0	4	1.2	12.2	0	2.3	0	1.3	F	41	21	1	0
82	Control	-	335.3	9.2	28.7	2.9	0	1.1	3.8	80.7	18.5	1	41.8	52.1	3.1	5.4	8.7	15.8	0	0	47.1	19.5	2	0	0	2.2	0	0	1	1.7	F	46	26.5	1	0
83	Case	IBD	36.4	4.9	6.3	1.6	0	0	1.1	7.2	14.2	0	40.6	40.6	1	2	2.4	9.1	0	4.1	34.2	3.6	1.5	0	0	7.8	2.4	0	0	0	M	19	21.2	1	1
84	Control	-	117	7.2	11.3	1.7	0	1	0	8.4	6.3	1	29.8	4.5	1	3.6	4.3	13.7	0	0	30.7	11.4	0	0	0	1.5	0	0	1	1	F	55	23.5	0	0
85	Case	PSO, THY	57.9	1.2	5.8	0	0	0	1.8	2.1	4.5	0	11.1	2.2	0	1.6	1.7	3.8	0	0	10.6	2	0	2.4	0	0	0	0	0	2	M	38	25.9	1	1
86	Case	ΤΗΥ	68	4.2	12.2	0	0	0	1.4	4.3	4.7	0	13	2.2	0	0.9	2.8	2.8	0	1.4	10.4	3.3	0	2.4	0	1.2	0	0	0	0	F	28	22.4	1	1
87	Case	THY, OTHER	35.9	7.4	5.6	0	0	0	1	7.7	10.3	0	23.1	3.5	1	5.3	3	14	0	1.8	26.6	16.1	0	9.5	0	2.2	1.2	0	0	1.1	F	52	29.4	1	1
88	Case	THY	19.5	2.8	9.6	0	0	0	3.2	5.6	7.4	0	16.7	11.7	0	1.6	2.5	2.5	0	1.5	9.7	4.2	0	4	0	1.1	0	0	0	0	F	36	20.3	1	1
89	Control	-	46.1	4.5	3	2	0	1	1	6.2	10.4	0	15.4	9.2	1	1.1	2.1	4.5	0	0	0	5	2	0	0	1.3	0	0	1	1	M	40	29.2	1	1
90	Case	THY	10.8	2.1	1.9	0	0	0	1	1.9	3.2	0	15.5	7.4	0	1	2.7	4.5	0	1.9	12.3	2.3	0	3.3	0	0	0	0	0	1	F	29	28.6	1	1
91	Control	-	118	0	14.5	3.8	0	0	3.3	8.9	6.1	0	21.5	4.1	0	0	3.9	4.3	0	6.9	26.5	8.4	0	4	0	0	0	0	0	0	F	33	23.5	1	0
92	Case	ΤΗΥ	42.6	23.7	12.6	32.4	0	1	1.9	14.9	18.4	12	0	0	0	1.2	2.9	0	0	1	44.5	10.2	0	4	0	1.6	1	0	0	0	F	58	24.5	1	0
93	Case	ΤΗΥ	62.5	1.6	6	0	0	0	0	4.4	2.9	0	7.6	0	0	1	2.7	29.7	0	2.5	7.8	3.4	11.6	2.1	0	1	0	0	0	0	F	64	26.8	1	0
94	Case	ΤΗΥ	115.6	5.5	14	1	0	1	1.9	5.1	9.3	1	10.8	2.4	1	2	2.3	4.7	0	3.3	12.3	8	1.1	2	0	1	0	0	0	1	F	56	30.7	1	0
95	Case	ΤΗΥ	105.5	1.7	19.3	3.2	0	0	6.1	25.4	21.7	0	37.3	8	1	2.2	1.1	6.8	0	4.7	52	5	1.2	4.3	1.6	4.1	0	0	0	0.8	F	39	19	1	0
96	Case	ΤΗΥ	47	2.9	4.8	0	0	0	0	1.3	4	0	13.8	2.3	0	1.4	2.7	4.2	0	0	7.1	3	0	3.9	0	0	0	0	0	0	F	37	18	1	0
97	Case	THY	149	5.1	12.6	1.9	0	1	3.2	5.5	5.5	1	17.4	2.4	1	3.9	3.6	3.6	0	2.7	13.7	5.3	2	0	0	1.1	0	0	1	1	F	51.9	20.8	1	0
98	Case	ΤΗΥ	116.7	3.7	7.1	0	0	0	2	13.6	7.7	0	15.7	5.7	0	2.1	2.9	13.3	0	1.2	14	4.9	0	5.5	0	1.3	1	0	0	0	F	52	31.7	1	0
99	Case	PSO	43.8	1.9	5.5	2	0	1	1.7	3.6	7.7	1	11.9	7.1	1	1.1	1.9	5.8	0	2.3	23.5	13.6	1	5.5	0	1	0	0	0	1	M	44	31.3	1	1
100	Case	RA	120.7	5.2	11.5	2.3	0	0	3.2	10.2	8.7	0	33.9	8	0	3	3.6	8.4	0	2.7	21.2	5	1.8	5	0	2.3	0	0	0	1	F	44	28.2	1	0
101	Case	IBD	92.7	5.3	12.8	2	0	1	1.8	8.9	8.2	1	38.7	7.5	1	1.6	3.5	5.5	0	4.5	30.3	4.7	1.3	4	1	1	0	0	0	1	F	32	24.1	1	0
102	Control	-	77.8	3.8	13.4	2	0	1	2	3.6	6.8	1	18.7	16.3	1	1.1	1.9	6.4	0	0	12.3	6.4	1.3	0	0	1	0	0	0	1	M	49	24.3	1	1
103	Control	-	45.9	4.5	5	2	0	1	2	5.3	9.1	1	33.4	19.4	1.2	3.6	2	6.1	0	1.7	31.5	2.9	1.7	0	0	2	0	1	1	1.1	M	49	33	1	0
104	Control	-	70.2	4.2	22.6	2.3	0	1	1	3.4	4.7	0	24.3	4.7	1	2.3	3.1	5.5	0	0	18.8	2.7	2	0	0	1	0	0	1	1	M	25	24.4	1	1
105	Case	THY, IBD, OTHER	29.4	1.8	4.7	46.6	0	0	4.4	4.1	4.1	0	6.1	0	0	1	0	4.6	0	0	10.6	5.5	0	1.7	0	0	0	0	0	0	F	47	21	1	0
106	Control	-	87.8	5.6	32.4	2.2	0	1	1.2	8.9	8.4	1	24.8	19.6	1.2	2.4	2	10.1	0	0	26.3	3.9	2	0	0	1.3	0	0	0	1.3	F	25	18	1	0
107	Case	THY, OTHER	53.2	3.3	3.4	0	0	0	1.1	1.7	4.7	0	16	3.9	0	1.3	2.6	4	0	1	18.2	3.5	0	3.2	0	0	0	0	0	0	M	47	34.4	1	1
108	Case	VIT	127.3	3.7	18.9	1.9	0	1.4	4.3	7.5	8.1	0	15.1	19.8	1.9	1.9	3.2	14.9	0	2.5	22.8	6.8	2.5	3.9	0	1.2	0	0	0	0	F	27	18.7	1	0
109	Control	-	66.1	7.9	28.6	1.5	0	1	2.4	8.1	16.1	1	47.8	24.3	1.3	2.5	1	35.3	0	0	31.7	7.8	1.6	0	0	1.6	0	0	1	1.1	M	49	29.3	1	0
110	Control	-	128.8	6.6	38	2	0	1	3.6	4	4.2	33.3	28.9	4.9	1	4.4	1	13	0	0	12	5	1.7	0	1	1.7	0	0	0	1	F	42	19.5	1	0
111	Control	-	74.9	4.4	18.1	2	0	1	1.3	5.5	7	1	27.4	19.5	1.8	1.6	3	7.6	0	0	31.6	8.3	1.6	1	1	1	0	0	1	1	M	39	24.2	1	0
112	Case	THY	40.6	2.6	3.9	1	0	1	2.6	7.4	5.4	11.5	12	4.6	1	2.9	2	5.2	0	1.6	12.6	1.5	0	4.6	0	1	0	0	0	1	F	46	19	1	1
113	Control	-	60.3	3.2	12.3	1.9	0	1	1.1	9.9	11.4	1	28.1	26	1.9	2.5	3.1	6.9	0	0	25.4	1.3	1.2	0	1	1.6	0	0	0	1	M	45	26.6	1	1
114	Case	THY	79.1	3.5	10.6	10.6	0	0	1.5	23.3	10.6	0	19.8	11.3	0	2.8	2.7	46.1	0	4.3	22.2	7.2	2.6	9.2	0	2.4	0	0	0	0	F	39	22.9	1	1
115	Control	-	75.8	3.9	7.1	5.1	0	1	1.4	2	2.5	1.6	15.7	10.2	1	2.2	2.2	5.4	0	1.9	12.8	0	0	3.5	0	0	0	0	1	1	M	36	26.3	1	1
116	Case	THY, IBD	81.5	4.9	9.3	2	0	1	1.2	10	9.8	1	15.9	36.9	1.9	1.7	2.5	50.3	0	2.2	80.7	1.8	2	0	0	2	0	0	1	1	F	38.9	28	1	1
117	Case	THY	139.9	8.7	13.3	1.8	0	0	2.6	8.9	12.7	0	17.7	15.2	1	1.9	1.8	9.5	0	3.3	20.6	7.4	0	7.5	0	2.7	1.2	0	0	1	F	56	27.2	1	0
118	Case	THY, IBD, PSO	37.3	4	5.8	0	0	0	1.6	7.3	9.3	0	6	15.5	0	1.2	1.5	21.3	0	1.2	61.5	3.1	0	3.1	0	1.5	0	0	0	3.4	M	47	34.1	0	0
119	Control	-	19.9	1.3	5	4	0	1	2	4.6	2.8	1	5	5	1	2	2	2	0	0	10.2	1.9	1	0	1	1	0	0	1	1	M	42	23.6	1	0
120	Case	THY	109.1	6.4	24.6	0	0	0	1.6	3.5	6.1	0	6.8	8.6	1.2	3.4	2.7	12.2	0	3.4	13.2	4.6	1.5	4.2	0	0.9	1.6	0	0	0	F	59	29.2	1	0
121	Case	IBD	48	0	2.5	28.4	0	0	0	9.8	8.2	0	0	19.8	0	0	0	2.7	0	1	7.5	1.6	0	5.8	0	0	0	0	0	0	F	50	20.5	0	0
122	Control	-	75.6	2.6	16.4	1.2	0	0	0	8	7.3	0	11.4	1.1	0	1.4	2.5	5.3	0	2.1	15.3	2.7	1.7	6	0	1	0	0	0	0	F	21	19.2	1	0
123	Case	THY	119.4	0	4.2	3	0	0	1	8.6	6.3	1.1	6.4	12	0	0	0	10.1	0	1	51.1	1.3	1.1	12.2	0	0	0	0	0	0	M	42	23.4	0	1
124	Case	THY,VIT,OTHER	41.4	3.7	9.2	0	0	0	1.4	3.3	4.2	0	6.3	2.3	0	1	1.2	5.1	0	2.2	6.8	2.2	0	3.6	0	0	0	0	0	2.1	F	49.4	36.4	1	1
125	Control	-	38.9	2.3	3.7	2	0	1	2	10.2	7.3	1	13.8	1	1	1	2	2	0	0	12.5	1.6	2	0	0	1	0	0	1	1	F	41	22.6	1	1
126	Case	PSO	63.1	4.7	16.5	1.5	0	0	2.1	8	8.7	2.9	41.2	33	0	2.7	4.5	10.9	0	0	52	4	2.1	11.3	0	0	0	0	0	0	F	23	21.6	0	1
127	Control	-	98	3.2	15.1	10.9	0	1	2.4	44.2	7.5	1	32.1	37.4	1	3.3	2.5	7	0	0	51.2	12	2	0	0	2.1	0	0	1	1	F	39	23.4	1	0
128	Case	IBD,OTHER	134.5	5.9	20.2	1.4	0	0	2.5	3.8	8.4	0	23.9	13.1	1	1.8	2.8	7.7	0	2.6	13	4	0	5.5	0	1.3	1.2	0	0	1	F	58.4	21.2	0	0
129	Case	RA	177.2	10.4	36	3.2	0	2	3	8.7	17.1	1.7	40	16.9	1.6	5	2.9	34.4	0	7.1	24.5	15.2	0	9.1	0	2.7	0	0	0	1.8	F	58	26.6	1	0
130	Control	-	31.2	4.8	6.1	1.3	0	1	1.8	4.6	9.3	1	32.6	19.4	1.7	1.6	4.9	17.8	0	0	32.1	8.3	1.7	0	0	1.7	0	0	1	1	M	37	24.3	1	0
131	Control	-	145.7	2.5	29.1	5	0	1.6	1.2	10.4	12	1.9	39.4	6	0	3.5	1.9	12.5	0	8.5	13.1	2.8	0	12.1	0	0	0	0	0	1	F	62	22.9	1	1
132	Case	THY, OTHER	63.7	12.6	16.4	0	0	1	1.6	16.9	12.1	0	28.1	7.9	1	3.4	1.5	30.5	2.2	7.1	31.5	7.1	2	5	0	1.6	0	0	0	3.4	F	43	29.7	0	0
133	Case	RA	83.8	3.4	7.4	0	0	0	1.2	3.4	5.6	0	18.9	6.9	1.2	1.7	2.8	2.8	0	1.2	13.2	13.4	1.3	4.7	0	1	0	0	0	0	F	54	29	1	0
134	Case	IBD	42.1	2.8	3.5	0	0	0	1	5.1	8.2	0	17	5	0	1.3	3.1	3.1	0	2.3	19.3	3.6	1.5	6.9	0	2.1	0	0	0	1	M	42	21.6	1	1
135	Case	PSO	10.8	3.7	5	0	0	0	3.2	3.1	7.5	0	18.9	21.7	1.3	1.7	1.9	6	0	2.5	27.3	4.3	0	6.4	0	4.7	1.6	0	0	0	M	20	20	0	0
136	Control	-	32.5	3.2	3.8	0	0	0	1.2	1.9	4.8	0	6.9	7.7	0	2.1	2.9	4.7	0	0	10.6	3	0	5	0	3	1.4	0	0	0	M	38	30.6	1	0
137	Case	IBD	10.9	2.4	2.6	0	0	0	1.6	1.5	3.9	0	8.2	6.2	0	1.2	3.6	7.3	0	1	8.9	4.7	0	3.2	0	0	0	0	0	0	M	56	19.7	1	1
138	Control	-	7.9	2.8	4.2	5	0	1	1	5.6	9.5	1	14.6	32	1	1.1	1	12.2	0	0	29.3	5	2	0	1	1.3	0	0	0	1	M	35	34.9	1	0
139	Case	THY, OTHER	139.4	14.3	9.5	3.2	0	0	0	9.4	4.7	1	38.3	30.6	3.3	5.5	7	29.4	0	6.5	41.8	6.2	1	5	0	1.1	0	0	1	1.8	M	34	27.2	0	0
140	Case	THY, MS	114.4	8.3	18.9	2.3	0	1.1	1.5	4.5	10.6	5.3	66.7	45.2	1.1	4.6	3	14.3	0	4.3	27.1	5	0	4	0	3.9	0	0	0	1.5	F	38	18	1	0
141	Control	-	170.9	4.1	6.4	5	0	0	4	4.9	5.5	0	15.3	2.6	1.2	1.9	2.9	6.4	0	2.8	17.1	5	1.6	5	0	1	0	0	0	0	F	57	28.1	1	0
142	Case	MS	132	5.4	48.6	4.8	3	3.7	2.7	15.1	17.4	289.2	17.9	40.2	1.1	2.3	4.1	7.9	0	3	36	4.4	1.6	13	3.2	2.7	0	0	1	1	F	40	18	1	1
143	Control	-	150.9	6.3	13.6	1.1	0	0	4	8.7	16.8	0	22.5	8	2.4	2.6	2.7	10.7	0	1.9	28.7	3.9	1.9	5.5	0	1.3	0	2	0	2	F	31	22.5	1	0
144	Case	THY	64.7	3.8	8.3	0	0	0	1.2	12.5	6	0	3.3	1.3	0	0.9	1.2	4.9	0	1.5	12.5	1.9	0	4.2	0	2.3	0	0	0	0	F	50	38.2	0	0
145	Case	THY	162.1	13.1	24.8	1.7	1.7	4.7	2	45.3	19.3	6.2	17.1	13.9	0	2	2.6	6.1	0	4.4	18.6	2	3	8.9	3.2	1.4	0	0	0	2	F	51.9	39.3	1	1
146	Case	PSO	22	2.1	4.8	0	0	0	1.1	4	5	0	10.4	5.1	0	1	2.5	2.6	0	1.1	15.5	2.5	0	2.9	0	0	0	0	0	0	M	47	36.4	1	1
147	Case	RA	77	4.9	6.2	1.4	0	1	1.8	6.9	8.4	0	29.1	17.8	2.1	1.2	7.3	9	1.2	4.2	22.1	2.4	2	5	1	1.1	0	0	1	1	M	45	24.5	1	1
148	Case	THY	32.3	3.1	8.7	0	0	0	1.5	2.7	3.4	0	10.9	8.6	0	1.9	2	2	0	1.6	15.9	4.6	5.5	3.3	0	0	0	0	0	2	F	57	24.2	1	0
149	Case	OTHER	6.1	1	1.6	2	0	1	1	2.3	2.1	0	3	3.9	1	1	2	2.6	0	1	7.5	1.9	2	6	0	1	0	0	0	0	M	42	25.5	1	1
150	Case	IBD, OTHER	3.7	3.6	4	0	0	0	1.3	7.9	8.6	0	20	2.7	0	3	4.6	3.9	0	1.6	9.7	4.1	0	3.1	0	0	0	0	0	0	F	20	24.3	1	0
151	Case	PSO	182	7.3	21.5	2.6	0	0	1.4	19.4	21.7	3.2	34.5	56.1	1	2.5	2.8	19.6	0	0	67	5	0	15.2	1.8	1.9	0	0	0	1.4	F	47	18.4	1	0
152	Case	THY	270.3	8.8	92.5	3.6	1.8	6.9	1.7	12.1	9.9	0	13	4.7	0	5.4	3.4	4	0	6.8	21.1	2.5	0	3.2	0	1	0	1	0	6.5	F	43	22.5	0	0
153	Case	THY	43.2	4.7	7.6	0	0	0	1.5	5.7	6.5	44.5	21.5	21.3	1	1	2.2	3.8	0	2.5	20.8	2.4	1.6	4.8	1.5	1	0	0	0	0	F	37	25.6	0	1
154	Control	-	152.3	1.8	23.3	0	1	1	2	9.7	4.7	1	15.8	1	1.4	4.1	60.6	13.6	0	0	3.8	1.6	2	0	1	1.3	0	0	0	1	F	55	22.5	0	0
155	Control	-	74.3	4.4	14.1	0	0	0	5.9	3.3	5.1	0	15.3	13	0	1.4	2.2	17.4	0	1.6	23.9	3.4	0	3.2	0	1	0	0	0	0	F	48	20.4	1	0
156	Control	-	92.2	3.3	30.4	5.3	0	0	0	24.1	11.4	11.1	38.4	4.7	1.5	0	0	6.1	0	0	40.9	8.9	44.6	0	0	7.7	1.5	0	0	0	F	49	30.6	0	0
157	Case	VIT, THY	59.6	4.2	7.6	1.9	0	0	3.1	7.5	4.4	1	12	1	1	1	1.9	32.5	0	2.1	9.8	3.5	1	3.6	0	2.2	0	0	1	1	F	50	23.1	1	0
158	Control	-	33.1	5.2	14.1	1.1	0	0	1.1	4.8	6.3	2.3	15.9	3.1	0	1.4	1	7.7	0	2.4	6.3	8.2	0	3.2	0	1.1	0	0	0	0	F	18	19.4	1	0
159	Control	-	68.9	2.6	9.1	1.4	0	0	1.2	2.5	4.1	0	15.7	11	0	1.7	4.5	6.7	0	1	9.7	6.9	0	4	0	1.4	0	0	0	0	F	44	21.3	1	0
160	Control	-	65.9	4	3.4	3.4	0	0	6.5	8.5	6.8	0	32.7	25	1	4.5	3.6	5.2	0	1.8	23.8	8.5	1.6	8.7	0	1.5	0	0	0	0	M	57	21.8	1	1
161	Case	IBD	115.8	5	16.1	0	0	0	2.4	6.3	7.2	0	17.6	4.4	0	1.3	1.5	5.4	0	4.3	10.7	9.4	0	3.8	0	1	0	0	0	0	F	42	26.5	1	0
162	Control	-	127.6	4.7	26.7	1.9	0	1	3.1	12.3	11.9	10.8	33.5	19.5	2.3	1.7	1.5	26.4	0	0	45.4	15	0	0	1.3	2.7	0	0	0	1	F	38	23.9	1	0
163	Case	PSO	78.1	3.3	11.7	2.4	0	0	2.6	5.2	5.8	0	11.8	5	0	1.5	2.8	5.9	0	2.5	20.7	6.3	1.4	1.8	0	1	0	0	0	0	F	25	22.7	1	0
164	Control	-	33.3	3.4	4.7	0	0	0	3.3	4.1	9.6	0	11.2	9.7	2.1	1	1.7	18.1	0	1.5	15.5	6	0	3.6	0	0.9	0	0	0	0	M	55	30	1	0
165	Case	THY	77.2	3.4	10.5	2	0	0	1.7	6.9	14.3	1	7	15.2	1	2	1	7.7	0	2	29.6	6.2	0	10.5	0	1.8	0	0	1	1	M	42	32.3	0	1
166	Control	-	110	3.7	34.9	0	0	0	1.8	5.3	8.7	1	18.5	11.1	1	1.4	2.8	28.8	0	0	22.7	2.6	2	0	1	1.1	0	0	1	1	F	42	23.5	0	0
167	Control	-	19.8	2.7	2.7	2	0	1	3	4.5	3.8	1	17.7	2	1	1.3	1	7.8	0	0	17.8	5	2	0	1	1.4	0	0	0	1	M	44	28.2	0	0
168	Control	-	69.4	4.1	4.8	10.9	0	1	2.9	13.5	5.8	1	22.2	6.2	1	2.5	5.4	26.3	0	0	47.4	18.6	2	0	1	1.5	0	0	1	1	F	44	23.4	1	0
169	Case	IBD	10.6	3.9	13.3	32.4	0	1	2.4	5.4	9.1	0	14.5	3.7	1	1.2	1.5	134.2	0	3.7	0	13.1	1.2	3.3	0	1	0	0	0	1	F	37	18	1	0
170	Control	-	205.4	15.8	33.5	3.5	0	1	17.6	20.1	17.8	1.1	103.4	30.5	2.2	3.4	5.4	47	0	0	51.3	11.7	0	0	0	1.8	0	0	0	1.5	F	53	22.9	0	0
171	Control	-	93.3	5.4	46.6	2.4	0	1	2.6	25.1	8.5	1.2	30.5	22.2	1	2.3	4.9	6.8	0	0	31.3	10.3	1	0	1	2.7	0	0	1	1	F	45	28.6	0	0
172	Case	OTHER	122.4	0	14.9	0	0	0	3.8	14.3	9.8	0	34.5	43.6	0	1.4	0	19.9	0	0	27.4	0	0	11.5	0	0	0	0	0	1.7	F	50	24.1	1	1
173	Control	-	48.8	6	4	5.8	0	1	5.9	6.4	3.5	1	40.8	10	1	2.7	1	10.2	0	4.8	42.3	11.6	2	5	0	1.4	0	0	0	1	M	57	26.2	1	0
174	Control	-	14.1	3.3	6.1	0	0	0	1.4	3.1	6.8	0	13.3	6.1	0	2.3	2.8	6.4	0	1.6	13.9	0	0	4.6	0	1	0	1.2	0	0	F	60	27	1	0
175	Case	THY	130.2	5.4	10.7	8.6	0	0	0	7.1	5.7	1	16.8	3.9	0	1.4	1.8	10	0	3	62	5	0	4	0	2	0	0	0	0	F	38	18	1	0
176	Control	-	97.7	5.5	9.7	0	0	0	1.4	12.2	13.1	1.4	11.2	7.9	0	6.1	2.8	15.1	0	2.4	25.6	4.8	1.3	6.5	0	2.9	1	0	0	0	M	52	24.5	1	0
177	Case	THY	98.4	6.7	6.4	9	0	2.6	4.4	8.2	10.9	0	39.1	8.4	1	3	1.1	8.5	0	2.5	41.9	6.6	0	5	0	1.3	3.3	0	0	0	M	58	23.5	1	1
178	Control	-	69	4	7.8	1.2	0	1	1.7	7.5	8.3	1	29	21.2	1.5	1.5	2	10	0	0	27.6	5	2	0	0	1	0	0	1	1	F	23	25.9	1	0
179	Control	-	38.9	5.2	18.1	7.6	0	1	3.6	14.4	4	1	34.8	3.4	1	2.7	4.3	10.6	0	0	24.5	8	1.6	0	1	1.1	0	0	1	1	F	31	19.1	1	0
180	Control	-	81	5.3	28.2	0	0	1	2	16.7	12.3	0	32.6	4.8	1	0	0	13.2	0	0	22.7	4.2	2	0	0	1	0	0	0	1	F	29	20.8	1	0
181	Case	PSO	41.8	3.9	5.1	0	0	0	7.4	3.6	7	0	14.3	23.1	0	1.3	4	5.7	0	1.4	15.6	5.3	0	4	0	4.5	1.1	0	0	0	M	42	27.7	1	1
182	Case	THY, OTHER	92.5	6.2	21.5	1	0	0	3.2	10.1	8	0	7.6	11.1	0	1.8	4.5	11.5	0	2.6	34.3	6.6	1.3	8.9	0	1.7	1.3	0	0	0	F	54	37.1	0	0
183	Case	THY	53.6	2.5	8.6	0	0	0	0	20.7	4.4	0	0	3.7	0	1	1	6.9	0	2.9	16.9	2	1.2	1.9	0	1	0	0	0	1	F	43	25.1	1	0
184	Case	MS	139.7	4.8	8	5.6	0	0	8.5	8.3	5	0	21.9	11.7	1.8	3	4.3	11.7	0	2	32.1	8.3	0	5.5	0	0	1.5	0	0	0	F	42	23.7	1	0
185	Case	RA	132	4.4	10.5	0	0	0	0	5.5	8	13.9	20	7.1	0	2	1.8	10.8	0	2.7	13.6	4.5	2.8	8.3	0	6.1	1.5	0	0	0	F	54.4	24.6	0	0
186	Case	IBD, OTHER	60.1	2.9	5.5	1.8	0	0	1.1	3.3	4.2	0	10.9	9.3	0	1.2	3.2	3.3	0	2.1	16.9	2.1	0	3.6	0	2.4	0	0	0	0	M	51	37.8	1	0
187	Control	-	30.8	1.4	2.9	0	0	1	0	2.6	3.3	1	6.2	1.4	1	0	1	10.2	0	0	11	3.1	0	3.1	0	1	0	0	0	1	M	45	25	1	1
188	Control	-	42.6	3.8	14	1.4	0	0	1.4	10.3	6.3	20.5	20.6	11.1	0	0	0	4.6	0	0	16.9	3.3	0	0	1.1	2.5	1.5	0	0	0	F	45	24.5	1	0
189	Case	PSO, OTHER	73.2	2.6	2.8	0	0	0	0	5.6	3.6	0	5.3	3.5	0	0	1.7	9.5	0	1.3	12.4	4.6	0	2	0	0	0	0	0	0	M	51	26.7	0	0
190	Control	-	57.2	2.5	11.5	1.9	0	1	1.7	21.2	16.9	1	17	14.5	1.8	1.7	3.2	12.4	0	0	44.6	7	2	0	0	5.6	0	0	1	1	F	38	23.4	0	1
191	Case	THY	52.6	2.9	11.8	1.6	0	0	3.7	4.1	3.4	2	12.8	10	0	1.9	2.8	4.5	0	1.5	15.5	2.8	0	3.4	0	0	0	0	0	0	F	30	18	1	0
192	Case	THY	125.8	7.3	23	3.2	0	0	3.2	7.9	6.7	2.3	15.9	3.3	0	5.8	4.3	11.7	0	1.1	18.4	8.6	0	6.9	0	1.3	0	0	0	0	F	53	29.3	1	0
193	Control	-	65.1	4.1	10.5	5	0	2	4	2.2	6.2	1	27.8	3.6	1	2.2	7	7	0	0	12.9	1	2	0	0	1	0	0	0	1	M	40	25.8	1	0
194	Case	THY	300.8	9.8	77.5	6.2	0	4.9	3	6.9	13.7	9	56.8	9.2	1	5.3	6.2	15.6	0	13.2	29.9	5	0	5	0	4.7	0	0	0	1.4	F	56	20.9	1	0
195	Case	IBD,OTHER	43.4	1.7	2.5	0	0	0	3.7	2.4	1.5	47.8	0	0	0	0	0	0	0	1.5	9.6	1.3	1.1	3.4	0	0	0	0	0	0	M	60	22.3	1	1
196	Control	-	228.6	11.6	22.7	0	0	0	0	10.9	6.8	7.3	0	17	0	3	4.9	1.6	0	4.4	27.3	0	0	0	0	0	0	0	0	0	F	34	24.1	1	0
197	Control	-	171.2	9.8	25.8	6.6	0	0	0	54.1	29.9	2.6	20.6	0	2.8	3.6	1.7	14.1	0	0	68.5	7.3	0	0	0	3.2	2.5	0	0	0	F	39	20.6	1	0
198	Control	-	69.2	2.7	7.4	2.5	0	0	0	39.8	4.7	0	9.5	0	0	1.1	2.9	4	0	2.2	6.5	3.5	0	2	0	0	0	0	0	0	F	49	26.5	1	0
199	Case	MS	10.6	3.9	4	2	0	1	1.9	1.9	3.8	1	10.1	7.2	1	2	4.3	5.1	0	1	8.9	2.8	1.1	2.4	0	1	0	0	1	1	M	53	29.8	1	0
200	Control	-	41.1	3.7	3.1	3.7	0	1	1	2.4	2.8	0	13.3	14.2	1	2.9	6	6.5	0	0	12.2	3.4	1	0	1	2.5	0	0	1	1	M	53	28.1	1	1
201	Control	-	120.7	4.3	15.3	1.2	0	0	1.4	5.2	5.6	0	21	14.3	1.2	1.7	3.1	8	0	3	15.6	0	0	5	0	5.3	1.3	0	0	1	F	35	22.7	1	0
202	Control	-	127.7	0	16.8	8.4	0	0	0	9.2	2.9	0	0	8	0	0	0	8.7	0	0	34.5	12	0	0	0	1.2	1.4	0	0	0	F	45	18	1	0
203	Case	THY, OTHER	95.1	3.2	16.7	0	0	0	1.4	2.2	4.5	0	15.6	2.5	0	1.4	2.7	8.8	0	2.1	0	2.5	0	1.8	0	0	0	0	0	1.2	M	47	26.2	1	0
204	Case	THY	176.1	7.6	26.2	2	0	1.5	1.5	6.6	12.2	1	38.4	5.8	0	2.2	1.4	8.7	0	3.2	0	4.7	1.6	5	0	2	0	0	0	0	F	53	29.2	1	0
205	Case	THY	184	5	18.5	2.2	0	0	1.6	11.2	9.2	0	37	6.9	1	2.1	3.7	16.3	0	2.5	20.8	4.7	0	4	0	1.4	0	0	0	1.2	F	58	22.4	1	0
206	Case	IBD	26.5	2.2	5.5	0	0	0	1	0	3.8	0	17.7	5.3	0	1	1	5.9	0	0	13.2	1.7	0	2.1	0	1	0	0	0	0	M	51	24.9	1	0
207	Control	-	110.7	5.9	16.8	2.6	0	1	5.5	11	5	2.2	28.5	16.7	1	2.4	3.3	35.7	1	3.1	22.3	3.1	1.6	7.5	0	1.5	0	0	1	1	F	31	18	1	0
208	Case	VIT, THY	65	3.1	2.5	0	0	0	0	5.6	10.3	0	15.5	6.7	0	1.4	0.7	6.6	0	2.2	43.3	4	0	6.7	0	0	0	0	0	0	M	30	23.9	1	0
209	Case	THY	41.1	3.2	9.7	0	0	0	1	6.2	9.7	0	20.7	16.5	1.8	1.6	3.9	8.2	0	0	33.5	2.5	0	7.3	0	1.6	0	0	0	0	F	63	25.4	1	0
210	Case	IBD	133.3	5.8	7.3	2.1	0	1	1.5	5.9	6.4	1	13.6	2.1	1.6	2.5	1.2	20.1	0	3.2	13.7	5.4	2	5.4	0	1	0	0	0	1	F	58	27.6	1	0
211	Case	THY	76.4	4.2	3.7	0	0	0	1.2	4	6.1	0	17.7	7.2	1.4	2	1	8.8	0	1.8	28.4	3.6	0	3.7	0	1.2	0	0	0	0	M	42	29.7	1	0
212	Case	RA, AD	109.7	3.1	18.1	1.5	0	1	2.6	3.7	5.6	12.5	8.6	2.4	1	1.7	5	5	0	2.9	21	3.8	1.1	4.7	0	1	0	0	0	0	F	38	28.6	1	0
213	Control	-	47.7	4.3	5	2	0	1	3	4.1	6.1	0	19.3	9.4	1	5.1	5.4	20.2	0	1.9	13.6	6.1	0	4.6	0	2	0	0	1	1	M	45	28.7	1	0
214	Control	-	115.3	1.5	21	1	0	1	1	12.2	11.2	1	21.3	1.4	1	7.3	4.7	11.6	0	0	42.2	6.2	2	0	0	3.1	0	0	0	1	F	47	31.6	1	0
215	Case	PSO	119.3	5.9	14.1	2	0	1	1.6	3.9	9.2	0	23.8	5.1	1	1.3	2.3	6.6	0	3.6	20.4	3.6	1.3	5	0	1.6	0	0	1	1	M	52.7	27.6	1	1
216	Control	-	22.7	2.5	7.6	0	0	0	0	1.4	4.1	1.9	8.5	6.2	1.1	1.2	2.7	3.2	0	2.4	11.8	0	0	4.3	0	1	0	0	0	0	M	18	23.7	1	0
217	Case	THY, MS	57.4	4.3	6.6	1.5	0	1	2	3.5	6.2	0	19.7	8.4	1.3	2.5	1	9.2	0	2	24	5.9	2	5	0	1.2	0	0	1	1	M	51	26.2	1	0
218	Case	IBD,OTHER	101.1	6.5	33	1.8	1.2	2.6	2	35	13.6	1	32.6	23.2	1.4	2.2	3.4	34.1	0	4.9	42.5	7.9	2	5	1	2	0	0	1	2.6	F	54	21	0	0
219	Case	THY	122.5	7.7	14	1.6	0	0	8	3.9	7.5	0	25.8	7.8	1	4.9	8.2	17.5	0	2.8	14.9	0	1.9	4	0	1.7	0	0	0	1.4	F	48	20.7	1	0
220	Case	RA	378.6	14.1	23.6	4.8	0	1.1	2.6	9.5	16.3	2	58.4	23.2	2.4	3.5	21.8	21.8	0	5.1	38.9	10.4	4.1	10.9	0	3.9	2.2	0	0	5.7	F	62	26.5	1	0
221	Control	-	116.3	4.6	19.6	8.8	0	1	1.9	9.4	6.4	1	28.9	9.6	1	2.1	2.3	5.2	0	0	16.4	9.8	2	0	0	5.3	0	0	1	1	M	34	22.8	0	0
222	Control	-	89.4	6.2	19.3	0	0	0	1.9	13	8.8	11.8	24.1	8	0	2.3	1.5	3.8	0	4.8	27.5	3.4	1.3	12.3	0	4.2	1.7	0	0	0	F	40	28.9	1	0
223	Case	MS	110.1	3.4	14.9	0	0	1	2.1	1.5	4.5	4.2	4.5	2.5	1	1.2	1.4	3.3	0	2.6	6.3	0	2	5.7	0	1.8	0	0	0	1	M	23	24.4	1	0
224	Case	MS	31	1.2	3.1	40.6	0	1	4.5	2.2	2	1	3	1	1	1	1	2	0	1.4	5.3	1.3	0	1.8	0	1	0	0	0	0	M	37.6	25.6	1	1
225	Case	THY	249.7	2.5	18.4	5	0	0	2.3	11	8.8	1.5	20.9	9	0	2.8	3	6.3	0	1.9	33.5	7.3	2.2	5	0	1	0	0	0	1.1	F	41	19.7	1	0
226	Case	THY	92.1	4.6	5.9	1.3	0	0	3.5	6	8.9	0.1	18.3	9	1.2	1.9	10	15.7	0	1.5	20.7	5	0	7.4	0	2.1	0	0	0	0	M	63	34.3	0	1
227	Case	THY	69.4	2.4	11.2	1	0	0	1.6	12.3	8.1	0	13.2	8.7	0	1.5	1.1	18.1	0	2	8.5	1.8	0	0	0	2	1	0	0	0	F	30	29.3	1	0
228	Case	PSO	47.5	2.2	5.4	0	0	1	1	5.2	6.6	1	24.1	15.4	1.2	1.2	4.1	6.4	0	1.9	28.9	6.6	0	3.9	0	2	0	0	1	1	M	34	23	1	1
229	Case	THY,OTHER	0	2.3	5.6	0	0	0	1.4	4.6	3	0	6.9	10.7	0	1.8	0	6.8	0	0	7.7	5.1	0	4.5	0	1	0	0	0	0	F	31.6	27.5	0	1
230	Case	THY	79.2	3.8	7	0	0	0	1.2	5.7	5.8	0	49.7	5.5	0	1.7	2.8	8.2	0	2.2	16.1	2.7	0	4.4	0	0	1.1	0	0	1	F	46.7	30.9	1	0
231	Case	THY	65.3	3.9	9.7	0	0	0	5.8	4.2	5.7	2.6	19.5	22	1.1	1.5	2.3	9.5	0	2.7	32.2	2.1	1.6	3.4	0	1.3	1	0	0	1	F	20	31.3	0	1
232	Case	OTHER	152	4.1	8	2.6	0	1	1.9	7.6	6.2	0	24.7	8.8	1	2.9	3.3	3.3	0	4.3	21.9	6.7	1.1	0	0	1	1	0	0	0	F	58.5	19.4	1	0
233	Control	-	43.5	1.8	2.9	0	0	1	2	2.1	4	0	10.6	2.1	1	1	1	2.1	0	0	0	2	0	0	0	1	0	0	0	1	M	41	23.4	0	0
234	Case	THY	43.1	2.1	8.5	1	0	0	5.3	2.3	5.8	0	24.2	13.3	0	1.6	3	8.3	0	1.7	14.6	2.3	0	5	0	1.4	9.6	0	0	0	M	41	25.5	0	1
235	Case	THY	481.5	50.3	78.1	6.9	0	1.5	7.9	50.5	75.7	3.6	208.8	65.9	10.4	6	29.5	85.3	0	12.3	0	0	7	0	0	26.9	0	0	0	2.2	F	60.2	29	1	0
236	Case	THY, PSO	67	1.6	3.1	4.8	0	0	3	2.6	1.9	0	10.3	0	0	1.7	0	6.4	0	2	8	0	1.3	2.3	0	1	1.1	0	0	0	F	58	25.6	0	1
237	Control	-	88.3	3	24.2	1.7	0	1	3.1	7.3	6.8	9.2	18.6	5.2	1	1.3	2	4.8	0	0	32.1	18.1	2	0	1	2.2	0	0	0	1	F	37	22.3	1	0
238	Case	IBD	0	2	1.5	0	0	0	1	2.8	6.4	0	12.9	1.4	0	1	1.1	3.2	0	0	12.5	3.9	1.2	2.5	0	0	0	0	0	0	M	29	22.2	0	1
239	Case	IBD	54.2	4.4	4.4	2.2	0	0	4.1	6.8	5.9	16.7	33.5	47.1	1.4	2.1	1.7	8.5	0	2.3	56.2	2.8	60.5	12.7	1.5	2.1	0	0	0	0	M	20	20.6	1	0
240	Case	THY,OTHER	197.1	7.5	8.6	5	0	0	2.1	4.7	6.1	1.2	29.3	11.3	2	16.1	4.5	34.4	0	1.8	22.4	15.8	2	7.7	0	1.3	0	0	1	0	F	60.4	24.6	1	0
241	Control	-	62.7	5.8	14.4	1.3	0	1	2.8	4.4	7.9	1	15.2	7.4	1	1.6	2.5	6	0	3.1	14.4	8.6	1.7	3.2	0	2.8	0	0	1	1	F	41	28.6	1	0
242	Case	THY, OTHER	26.3	9.2	9.7	0	0	0	3.3	7.1	10.7	0	26.9	14.9	1	1.3	2.8	15.1	0	2.3	20.3	4	1.3	4	0	7.6	1.8	1	0	1.3	F	62	28.9	0	1
243	Case	IBD, THY, OTHER	135.1	4.4	13	1.7	0	0	1.5	12.5	7.2	0	46.1	7.3	0	2.9	1.5	6.8	0	3.7	19	4.4	1.2	8.7	0	1.2	1	0	0	1	F	34	23.6	0	1
244	Control	-	154.2	4.1	6.7	7	0	0	1.2	5.2	3.3	45.9	0	3.8	0	1.4	1.1	4.9	0	0	17.1	7.1	0	0	0	2.1	0	0	0	0	F	38	22	1	0
245	Case	IBD, THY	48	13	3.6	13	0	2.5	0	7.5	5.5	53	15.7	0	0	1.8	1.7	4.9	0	2.2	17.8	2.1	12.9	3.9	0	0	0	0	0	0	F	60	28.5	0	1
246	Control	-	66.3	3.1	9.3	1.2	0	0	2.4	2.9	4.4	1.1	13	6	0	1.1	1.9	4.8	0	2.7	12.9	7.2	1.9	8	0	0	0	0	0	0	F	41	18	1	0
247	Case	THY	135.7	4.2	28.8	1.5	0	0	2.5	6.9	9.5	1.6	16.5	17	2.4	2.2	2.7	4.7	0	3.7	54	3.9	2.3	4.2	0	0	0	0	0	0	F	32	24.9	0	1
248	Control	-	62.1	4.4	22.5	8.9	0	1	2.8	926.6	55.2	8.2	87.4	79.3	3.5	2.1	5.2	10.2	0	0	85.6	8.3	2	6	6	2	0	0	0	1	F	34	20.8	1	0
249	Control	-	36.5	3.4	3.5	0	0	0	0	2.1	4.9	0	10.4	2.9	0	2.3	2.8	7.5	0	0	8.9	4.6	0	3.8	0	0	0	0	0	0	M	40	26	1	0
250	Case	RA	92	26	25.6	2.1	0	0	0	17.7	0	3.9	0	8.1	0	1.3	1.6	0	0	1	0	0	0	4.2	0	0	0	0	0	0	F	22	19.7	0	1
251	Case	PSO	78.9	4.3	8.2	1.8	0	0	1.5	5	9.7	2.9	21.7	45.4	2.3	1.3	1.7	19	0	4.4	24.3	3.6	0	10.2	0	1.6	1.6	0	0	0	M	26	21.2	1	1
252	Control	-	474.9	19.3	145.8	14.8	1.7	1.2	3.8	23.6	23.9	13.6	83.5	57.1	3	7.5	14.6	14.2	1	18	77.2	9	2	21.1	2.1	5.2	0	0	0	3.3	F	40	21	1	0
253	Case	MS	72.7	3.2	6.2	0	0	0	1	3.8	2.8	1.1	11.5	7.7	0	1.4	2.6	16.4	0	1.2	15.9	1.5	0	3	0	0	0	0	0	0	F	33	22.5	0	1
254	Case	THY	31.4	1.2	3.2	0	0	0	4.3	3.1	3.2	0	0	0	0	2	1.1	7.2	0	1.6	22.7	3.2	1.1	2.3	0	0	0	0	0	0	F	55.5	19	0	1
255	Control	-	199	6.8	48.5	3.8	0	1	1.3	22	8.2	1	27	17.3	1	1.7	6.3	6.3	0	0	28.7	2.4	2	0	0	2.2	0	0	1	1	F	38	20.9	1	0
256	Case	OTHER	54.3	1.9	5.5	0	0	0	1.7	1.3	2.3	0	3.2	2.2	0	1.9	3.6	3.7	0	1	13	6.6	0	2.2	0	0	0	0	0	0	F	51.5	24.4	1	0
257	Control	-	46.1	4.4	11.8	0	0	0	1.8	6.5	3.3	0	18.8	2.6	0	2.3	3.5	7	0	1.7	11.4	2.7	0	1.8	0	0	0	0	0	0	F	39	28.8	1	0
258	Case	PSO	32	3.1	9.1	2	0	1	1.7	2.9	5.2	1	11.7	16.9	1	1	1.4	5.8	0	2.3	23.4	3	1	5	0	1.1	0	0	0	1	M	40	31	0	1
259	Case	PSO	105.5	3.9	5.7	1.2	0	0	1	5.2	7.2	0	18	16.2	1.8	1.8	2.3	8.6	0	2.4	16.8	4.5	0	4.5	0	1.2	0	0	0	0	M	50.3	32	1	1
260	Control	-	0	0	2	0	0	0	1.2	3.2	5.2	20.6	12.2	10.6	0	1	2.7	3.7	0	0.9	13.3	9.7	23.3	4.2	0	0	0	0	0	0	M	46	20.8	1	0
261	Case	THY	105	3.7	6.7	0	0	0	3.8	4	3.8	0	11.1	8.4	0	1.2	0	8.3	0	0.8	22.1	3.8	0	2.6	0	1	0	0	0	0	F	51	34	1	0
262	Case	IBD	2	2.7	2.2	0	0	0	5.1	1.4	2.1	0	20.2	9.4	0	1.8	1.8	8.8	0	0.9	13.7	3.3	0	2	0	0	0	0	0	0	M	42	29.5	0	1
263	Case	RA	66.5	4.1	4.8	0	0	0	1	5	9.2	0	13.8	4.9	0	1.9	2.6	6.2	0	2.1	21.5	7.8	0	4.5	0	1.3	0	0	0	0	M	57	23.3	0	1
264	Control	-	15.6	2.5	5	1.3	0	0	1.4	2.6	3.5	0	14.6	8.4	0	1.3	2	10.4	0	1.3	6.5	4.8	0	4.5	0	1.8	0	0	0	0	F	55	18	1	0
265	Control	-	238.1	5.8	30.2	1.9	0	1	3.8	23.7	8.7	1	30.7	9	1.2	2.7	3.6	9.3	0	3.5	27.5	5	2.7	4.3	0	4	0	0	0	2	F	48	20.8	1	0
266	Control	-	67.9	3	16.7	1.1	0	0	3.3	1.9	6.1	0	10.9	0	0	3.4	0.6	9.5	0	3.3	0	4.7	1.3	0	0	1.1	0	0	0	0	F	33	27.8	0	1
267	Case	THY	141.5	4	13.3	1.7	0	0	0	6	7.9	1.5	13.1	7	0	1.2	0	5.1	0	3.1	26	0	1.6	5.7	0	5.1	1.2	0	0	0	F	47.2	34.1	1	0
268	Control	-	53.4	4.1	20.8	1.2	0	1	2.1	9.9	6.3	1	21.2	2.6	1	1.5	1.2	7	0	0	18.9	4.8	1.5	0	0	1.3	0	0	1	1	F	42	22.3	1	0
269	Case	THY,OTHER	85.8	4.2	7.3	2.7	0	0	2.1	7.6	2.5	0	15	3	0	1.6	1.3	11.1	0	1.7	14.4	1.8	0	3.2	0	1	0	0	0	0	F	54.8	22.5	1	1
270	Case	OTHER	36.2	2.3	7.2	2	0	1	1.1	3.1	4.2	0	5.6	9.9	1	1.1	1.3	4.5	0	1.7	113.6	7.4	1	4.9	0	1.1	0	0	0	1	M	53	25.6	0	1
271	Case	THY	124.1	4.6	19.7	5.1	0	1	4.5	21.6	7.8	0	21.8	18.2	1.1	1.8	2.4	9.1	0	2	32	5.5	2.1	0	0	1.5	0	7.3	0	0	F	38	29.5	0	1
272	Case	THY, OTHER	80.4	5.2	7	2	0	1	1.6	8.4	6.4	1	4.2	4	1	1.9	1.8	4	0	1.5	34.5	8	1	3.8	0	1	0	0	0	1	F	64	27	0	1
273	Control	-	75.8	3.7	9.3	2	0	1	0	23.7	7.2	0	8.7	1.8	1	2.9	7	8.6	0	3.8	14	7.9	1.5	0	0	3.7	0	0	1	1	F	35	26.3	0	0
274	Control	-	27.1	3.3	19.6	1.3	0	0	1	9	6.6	0	19.3	11.3	0	1.8	1.3	16.3	0	4.3	24	2.9	1.3	7.5	0	0	0	0	0	0	F	27	28.5	0	0
275	Case	MS	49.8	3	5.9	1.4	0	0	1	7.2	6.3	1	15.6	6.9	0	1.4	1.6	6.7	0	2.4	14.4	6.5	0	4	0	1.2	0	1.3	0	0	M	42	27.6	0	1
276	Case	THY	44.4	4.4	8.2	0	0	0	1.3	3.8	5.2	2.1	18.2	5.4	0	1.1	1.5	4.8	0	1.9	6.6	10.4	0	3.4	0	1	0.9	0	0	0	F	51	25.9	0	1
277	Case	THY	151.7	2.2	12.7	3.5	0	0	0	6.4	8	3.4	22.8	8.6	1.6	1.4	2.8	29.1	0	1	30.3	4	1.2	10.2	0	2.3	0	0	0	0	F	63	18.8	0	1
278	Control	-	35.1	5.1	11.6	0	0	0	2.2	3.6	9.3	0	28	22.3	0	2.2	4.8	7	0	2	11.5	4	1.1	5	2	1.1	0	0	0	0	M	53	21.9	1	0
279	Case	IBD	149.5	4.5	13.2	1.1	0	0	2.4	28.1	7.7	0	9.6	1.5	2.2	0	2.5	5.2	0	3.6	16.3	9.9	1.5	3	0	0	0	0	0	0	F	38	18	0	1
280	Case	IBD, PSO	75.7	9.3	12.6	1.7	0	0	2.3	4.7	11.7	0	36.6	7.9	1.5	4.4	2.1	16.6	0	3.2	46.6	6.9	1.7	6.4	0	2.3	1.7	1.6	0	0	M	32	28.8	0	1
281	Case	PSO	65.8	3.8	5.5	1.3	0	0	4.8	3.5	4.6	0	28.5	14.9	0	1.3	1.8	11.3	0	1.5	19.1	3.6	1.7	2.6	0	0	1	0	0	1	F	33	29.9	0	1
282	Case	OTHER	32.9	2.2	0	21.1	0	0	1.6	7.9	6.1	0	6.6	5.5	0	1.9	1.4	33.6	0	0	13.1	4.8	0	6.3	0	0	0	0	0	0	F	56.8	19.6	0	0
283	Case	ΤΗΥ	22.5	3	4.7	0	0	0	1	3.4	5.9	0	22.9	3.8	0	1.7	2	9.2	0	2	19.4	7.3	1.7	4.1	0	1.1	1.1	0	0	0	F	45	30.7	0	1
284	Case	THY,OTHER	75.1	3.8	7	13.3	0	0	1.8	4.5	8.6	0	8	3.2	0	1.8	1.4	6.6	0	1.5	12.1	1.6	0	3	0	1	0	0	0	0	M	59.8	32	0	1
285	Control	-	133	5.5	12	35.6	0	1	0	12.2	8.8	1	26.1	5.2	1.2	1.9	2	21.4	0	0	47.4	6.8	2	0	0	2	0	0	0	2	F	46	34.2	0	0
286	Case	OTHER	46.7	3.8	2.6	0	0	1	1.4	3.3	3.6	1	18.5	5	1	0	1.2	5.5	0	1.6	21.6	0	2	5	0	2.8	0	0	0	0	M	46	32.9	1	1
287	Control	-	83.6	4.6	9.2	2.4	0	1	1.9	26.8	20.7	1	0	28.4	2.9	1.7	2	13.9	0	0	87.4	3.7	1	1	1	1.8	0	0	0	2	F	44	29.8	0	0
288	Case	THY	104.4	4.5	7.9	0	0	0	0	15.9	15.1	19	18.5	8.7	1.1	1.5	1.8	5	0	4.6	38.5	6.1	0	7.5	0	2.1	0	0	0	0	F	62	24.1	0	1
289	Case	THY	54.3	3.4	12	0	0	0	1.6	6.5	8.2	0	16.7	18.6	0	1.1	2.7	5	0	3.7	43.6	3.7	0	4	0	0	0	0	0	0	F	37	29.8	0	0
290	Case	RA	40.5	3.2	3.4	0	0	0	1.3	8.4	4.9	36.7	28.4	16.7	1.2	1.3	1.6	5.1	0	1.9	54.6	5.2	40.8	5.4	0	2.1	0	0	0	0	F	36	23.7	0	0
291	Case	MS	49.8	3.6	12.8	1.1	0	0	1.3	4.9	10.7	0	16.4	8	0	1	0	5.5	0	3.8	21.8	4.5	1.6	7.6	0	3.2	0	0	0	0	M	36.7	27.1	0	1
292	Case	THY	164.9	1.4	12.4	0	0	0	1.5	0	9.3	23.4	0	20.8	0	2.9	1.7	0	0	0	18.7	0	0	8.5	1.2	2.7	0	0	0	0	F	52	32.7	0	0
293	Control	-	200.6	6.3	26.9	5.5	0	1.1	2	11.4	15.6	26.1	40.1	33.3	2	2.2	2	8.3	0	0	205.2	8.4	2	0	1.4	4.2	0	0	0	1	F	54	22.3	1	0
294	Case	THY, MS	42.2	4.9	13.9	0	0	0	2.7	2.8	8	0	15.1	8.6	0	3.3	2.6	5.7	0	1.6	17.6	7.2	0	3.4	0	0	0	0	0	0	M	35	32.3	0	0
295	Case	THY	59.3	4.8	8.4	0	0	0	2	3.4	6.8	0	15	2.3	0	1.1	1	8.6	0	1	11.5	0	0	2.1	0	1.8	1	0	0	1	F	43.7	36.3	0	0
296	Control	-	68.2	4.8	11.2	1.3	0	0	4.2	9.3	6.1	0	19.3	94.8	1	3.3	2.5	10	0	3	17.9	8.3	2.8	8.6	0	1.8	1.3	0	0	2	F	36	30.5	0	0
297	Case	RA	55.5	12	4.3	0	0	0	0	21.7	18.7	89.9	43.8	15.1	4.3	5.5	1	13.7	0	6.7	79.7	3.7	0	14.6	2.4	10.7	0	0	0	0	F	53	26.9	0	0
298	Case	PSO, OTHER	35.3	3.6	13.6	1.4	0	0.9	1	116.3	10.9	2	20.1	4.8	0	1.3	3.4	2.5	0	3	8.6	3.3	0	3.5	1.2	0	0	0	0	0	M	62	33.7	0	0
299	Case	OTHER	83.5	6.9	17.3	1.2	0	0	1.8	3.2	6.8	9.5	29.8	10.1	0	1.3	0	10.6	0	4.8	16.3	2.4	1.1	5.3	0	2.2	1.1	0	0	0	F	32.1	22.6	1	0
300	Case	THY	247.5	6.3	15.8	2	0	1.1	3.5	10.1	11.2	1	26.7	3.4	1	2.7	1.4	49.2	0	3.5	29.6	5	0	0	0	3.4	0	0	0	1.2	F	47	18.9	0	0
301	Control	-	128.5	3.7	8.2	1.2	0	0	2.1	3.5	4.2	0	15	2	0	1.9	2.3	8.5	0	0	4.1	5.2	0	4.3	0	1.7	3.6	0	0	0	F	60	25.3	1	1
302	Control	-	22.1	3.2	5.8	0	0	0	1	1.3	3.5	0	10.1	8.8	0	1	1.8	4.8	0	1.3	9.2	2.8	0	3.3	0	0	0	0	0	0	M	21	31.1	1	0
303	Case	THY	60.5	3.2	7.2	2.7	0	1.1	2	4.9	6.7	1.8	10.7	7.4	1	1.6	1.5	12.9	0	2.1	19.5	2.3	1.9	5.9	0	1.6	0	0	1	1.9	F	44	21.6	0	0
304	Case	PSO	55.1	4.2	8.8	0	0	0	3.2	2	4.2	0	22.1	13.6	0	1	2	4.1	0	2.1	9.1	1.7	0	3.2	0	1	1	0	0	0	M	40.2	33.2	0	1
305	Control	-	86.7	3.2	36.5	2.6	0	1	0	60.5	16.2	1	27.9	41.9	1	1	1.4	28.2	0	0	55.4	7.8	2	0	1.4	3.7	0	2.1	1	1	F	39	23.1	0	1
306	Case	OTHER	109.3	3.9	11.9	2.6	0	1	3.4	3.6	5.9	1	20	1.1	1	1.5	2.3	6.1	0	2.6	8.8	2.1	0	3.4	0	1.1	0	0	1	1	F	44	22.3	0	1
307	Case	OTHER	76.3	5.5	8.6	2	0	1	2	4	8.6	0	14.2	16.5	1	1.6	2.7	13.4	0	3.7	15.8	3.5	2	0	0	2	0	0	1	1	M	59.8	21	0	0
308	Control	-	113	12	8.3	32.4	0	0	3.4	14	17.8	33.5	0	13.4	0	1.7	1	0	0	2.1	0	8	0	26.2	2.7	1	0	0	0	0	M	41	24.4	1	0
309	Control	-	92.6	4	9	1.8	0	0	1.2	10	15.1	0	26.2	12.8	1	2.6	1.8	6.5	0	4.3	38.1	9.7	0	0	0	2	1	0	0	0	F	58	27.7	1	1
310	Control	-	37.3	3.7	6.9	0	0	0	1.5	5	7.6	0	21.8	9.3	1.4	2.1	1.7	16.7	0	1.4	35.4	3	0	0	0	1.7	0	0	0	0	M	46	31.3	1	0
311	Case	IBD,OTHER	203	8.7	15.5	2.8	0	1	3.6	8	10.8	1	36.4	32.9	2.5	2.9	10.8	9.7	0	2.6	44.6	11.4	2	5	1	3	0	2	1	1	M	44	30.2	1	0
312	Case	IBD	16	1.7	3.1	0	0	0	0	0	2.2	0	12.5	2	0	1.3	1	8.8	0	1.1	6.8	3.4	0	2.3	0	0	0	0	0	0	M	32.5	19.8	1	0
313	Case	IBD	50.1	3.6	10.7	1.2	0	1	2	4.9	9	1	21.9	5.6	1	2	4.6	14.7	0	2.5	14.1	2.7	1.3	2	0	1.2	0	0	0	1	M	38	22.1	1	1
314	Control	-	124.7	6.6	10.4	8.2	0	1	1.7	28.2	11.4	1.4	19.2	15	1.2	2.2	1	5.9	0	0	37.3	1	4	0	0	1.8	0	0	1	1	F	46	31.4	0	0
315	Control	-	74.2	6.8	9.8	1	0	0	8.1	28.4	12.8	0	17.9	27.1	2.3	3.3	3.6	22.5	0	2	30.5	5	0	4	0	3.2	0	0	0	1	F	37	27.5	0	0
316	Control	-	37.7	2.5	5.6	2	0	1	0	6.3	8.4	0	17.4	4.9	1	1.3	2	5.8	0	1.9	11.6	8.7	2	4.8	0	1.2	0	0	0	0	F	46	21	1	1
317	Case	THY,IBD	101.3	3	10	2.2	0	0	1.6	4	2.8	4.7	1.6	3.5	0	1.1	0	5.3	0	1.2	18.1	2.4	0	3.8	0	0	0	0	0	0	F	49	26.2	0	0
318	Case	PSO, THY	63	2.9	10.4	0	0	0	0	3.2	4.3	0	21.2	4	0	0.7	1.3	3.4	0	3.9	6.9	5.8	0	5.4	0	0	0	0	0	0	M	47	31.3	0	0
319	Case	RA,THY	27.1	2.8	5.9	0	0	1	2	6.7	3.9	0	2.7	3	1	1.2	1.4	14.8	0	5	9.3	9.1	0	2.6	0	1.6	0	0	0	1	F	36	19	0	1
320	Case	ΤΗΥ	82.6	2.3	24.2	0	0	0	1.9	7	8.5	0	25.1	11.8	1	2.1	1.4	4	0	4.6	13.4	6.2	0	4.9	0	2.1	0	0	0	1.3	F	46	18	0	0
321	Case	VIT	9.3	3.3	1.3	0	0	0	1.2	2	3.3	0	8.7	8.9	0	3.8	1	11.6	0	0.8	16.9	1.3	1.6	2.6	0	0	0	0	0	0	M	21	24.8	0	0
322	Case	THY	52.9	3	6.3	1	0	0	0	7.8	10	54.2	15.6	1	0	2	1.9	3.4	0	2.3	13.5	5.1	1.3	5.1	0	3.9	0	0	0	0	F	47	18	0	0
323	Control	-	163.3	15.2	13.5	0	0	1	1	5	2.9	0	40.9	10	1	3.5	1	5.3	0	0	26.6	21.6	2	0	0	1	0	0	0	1	M	38	27.2	1	0
324	Control	-	30.2	3.2	6.1	5	0	1	1.8	3.9	10.3	0	23.6	0	1	2.7	1.2	7	0	0	17.7	10.9	2	0	1	1	0	1	1	1	M	33	25.8	1	0
325	Case	RA	31.7	4.7	3.9	0	0	0	4.2	4.3	6.3	5.6	19.7	18.1	0	4.5	2.4	6.7	0	2	18.8	13.6	1.7	6.5	0	1	0.9	0	0	1.6	F	56	29.5	0	0
326	Control	-	171.3	5.5	23.7	3	0	1	3	14.1	13.2	1	21.3	13	1	2.4	3.4	9	0	0	32.3	6.9	2	0	1	1	0	0	0	1	F	60	25.8	1	1
327	Control	-	169	8.9	13.9	18	1	2.8	2.5	18.6	8.2	0	31.7	2.3	1.1	2.5	2.4	5	0	43.7	15.9	4	0	4.3	2	2.9	0	0	1.7	5	F	48	20.7	0	0
328	Control	-	44.7	4.1	7.8	3	0	1	1.7	2.6	5.7	0	13.9	10.4	1	1.5	1.8	18.9	0	1.6	17.5	2.7	2	3.5	0	1.2	0	0	1	1	M	45	22	1	0
329	Case	PSO	106.5	3.7	20.2	1	0	1	2.4	3.1	4.8	11.7	7.6	5.4	1	1	1.1	2.2	0	3	14.7	3.3	1.3	3.5	0	1.4	0	0	1	1	F	35	25.2	0	0
330	Case	OTHER	65	14.2	32.3	8	0	0	6.2	11.2	23.8	0	44.6	43.7	0	7.2	1.3	43.3	0	3.8	143.7	18.8	2.2	13.4	0	5	2.5	0	0	0	F	39.2	21.2	1	1
331	Case	THY	180.8	6.7	20.9	2.4	0	0	2.7	11.8	7.9	0	24.5	2	0	2	1.3	7.2	0	3.7	16.8	2.7	0	4.3	0	0	0	0	0	0	F	44	25.5	0	0
332	Control	-	67.3	1.8	8.7	0	0	0	1.1	2.6	4	1	10.1	10	0	1.2	1.8	6.3	0	2.1	16.3	5	0	0	0	0	0	0	0	0	M	61	32.5	1	0
333	Case	THY	106.7	5.4	7.9	0	0	0	1.6	2.3	5.1	0	18.5	5.6	0	1.4	3.9	8.1	0	2.2	17.1	6.8	3.1	2.2	0	0	0	0	0	1	F	45	18.3	0	0
334	Case	PSO	55.4	0	5	1.6	0	0	1.7	11.8	10.4	1	0	18.3	1	2.9	1.9	0	0	0	47.3	4	0	6	0	1.2	0	0	0	0	M	25	31.5	0	0
335	Control	-	145.5	13.7	27.4	5.4	0	3	3.7	23.5	26	0	87.1	9	2.2	3.7	8.2	11.1	0	11.6	26.2	5	0	4	0	2.7	0	0	0	2.7	F	57	21.6	0	0
336	Control	-	76.6	2.4	11.9	2.3	0	0	4	12.3	7.4	4.2	26	1.2	0	13.2	1.2	31.6	0	3.3	16.3	8.3	2.6	4.6	0	2	1.1	0	0	0	F	42	25.5	0	0
337	Case	VIT	50.4	3.2	12.4	0	0	0	3.9	4.7	1.9	0	12.4	1.5	0	1	1	4.2	0	3.4	0	2.8	0	0	0	0	0	0	0	0	F	26.5	22.1	1	0
338	Case	THY	107.1	7.3	49.6	1.6	0	3.6	7.4	8.1	6.4	759.7	18.7	28	1	1	2.3	6	0	4.6	10.8	4.3	0	5	3	1.5	0	0	0	0	F	53	25.9	0	0
339	Case	MS	91	5.5	7.3	1.1	0	0	3.4	0	4.7	0	12.5	3.7	0	4.5	3.2	10.9	0	2.4	8.8	10.6	1.5	4.7	0	3.7	0	0	0	0	F	54	21.9	0	0
340	Case	THY	51.6	2.8	10.7	0	0	0	2.1	4	5.4	0	15.8	3.7	0	1.2	2.9	6.8	0	1.9	10.1	3.8	1.8	2.9	0	0	1.1	0	0	0	F	36	18	0	0
341	Case	THY,RA,OTHER	69.5	6	6.7	1.5	0	0	1	2.7	6.3	0	12.6	4.6	2.1	2	2.8	18.7	0	1.9	16.4	3.3	1.1	4.8	0	1.5	0	0	0	0	F	60.3	20.2	1	0
342	Control	-	193.6	5.9	52.3	4.3	1.6	1	2	20.5	11.1	1	55.2	14.6	1.6	4	1	14.8	0	0	64.1	22.6	1.1	0	1.1	1.1	0	1.5	1	1.6	F	51	18.2	1	0
343	Case	IBD,OTHER	53.4	3.7	4.9	7.8	0	0	0	15.1	5.3	0	20.8	9.1	0	1	2.6	6.4	0	3.8	25.8	19.9	0	7.9	0	0	0	0	0	0	M	47	25.6	1	0
344	Case	THY	42.2	2.3	8.4	0	0	0	2.4	2	4.3	4.3	8.5	0	0	1.1	1.7	2.2	0	1.3	4.7	0	0	2.4	0	3.7	0	0	0	0	F	65	26	0	0
345	Case	THY	38.2	13.7	29.4	0	0	0	0	24.2	0	155.9	0	0	0	1.7	3.8	0	0	3.4	26.1	0	8.8	12.1	0	0	0	0	0	0	F	50	26.1	0	0
346	Control	-	28	2.5	8.8	5	0	2	1.3	3.3	5	1	17.8	7	1	1.3	7	4.4	0	2	32.3	3.4	2	5	1	1.6	0	0	1	1	M	55	27.1	1	0
347	Case	THY	48.1	2.2	4.7	0	0	0	1.7	17	4	0	8.1	2.6	0	1	1.3	5.4	0	1.7	9.2	3	0	3.9	0	1	0	0	0	0	F	55.2	32.3	0	1
348	Case	THY	165.6	5.6	16.6	1.7	0	0	0	22.8	15.7	24.8	25.8	5.7	0	5.3	1	9.6	0	2.6	8.6	9.4	0	6.4	0	2.6	0	0	0	0	F	41	29.9	0	0
349	Control	-	17.2	12	3.3	16	0	0	0	3.1	1.8	0	6.1	0	0	0	1.8	2.2	0	1.4	3.6	1.4	0	0	0	0	0	0	0	0	F	40	19.7	0	0
350	Control	-	54.9	4.7	14.5	2	0	0	2.5	14.8	8.6	0	20.2	12.2	1	2.6	1.8	5.6	0	5.3	6.9	3	0	3.4	0	1	0	0	0	1	M	55	32.5	1	0
351	Case	THY	50.6	4.9	9.5	1	0	1	1.5	6.2	5.8	1	14	13.8	1	1.6	1.8	5.9	0	1.3	37.5	5.6	1.6	2.9	0	1	0	0	1	1	F	41	26.9	0	0
352	Case	IBD	89.4	2.8	4.9	0	0	0	1	4.4	7	1.5	10.9	23.8	0	1.8	2.3	7.9	0	1	17.2	2.4	1.6	5.2	0	1	0	0	0	0	M	54	34.7	0	0
353	Case	IBD	53.1	4.3	8.3	0	0	0	1.3	11.8	7.4	0	14.8	5.8	0	2.6	2.5	51.4	0	2	16.8	2	0	5	0	0	0	0	0	1	F	18	18.5	0	0
354	Case	OTHER	134.4	4.1	10.4	28.5	0	1	0	10.5	2.2	0	26.8	2.7	1	1	1	3.6	0	2.4	21.9	2.9	0	0	0	1.2	0	0	0	1	F	34.4	19.2	0	0
355	Case	THY	99.2	4	10.8	3	0	0	1.1	3.8	4.7	0	14.7	9	1.4	1.3	1.6	26.4	0	1.7	19.1	2.8	1.4	4.2	0	1.2	0	0	0	0	F	39	31.7	0	0
356	Case	PSO	94.4	4.3	38.9	2.5	0	0	1.5	5.4	13.8	0	23.2	18.2	1	2.2	1.3	9.9	0	7.3	29.3	4	0	10.5	0	4.6	1.6	0	0	0	M	36	29.9	0	0
357	Control	-	157.7	6.7	0	3.9	0	1	3.4	15	21.1	1.2	28.6	87.3	2.5	2.7	3.8	21	0	0	51.3	5	2.8	0	0	1.9	0	0	1	1.3	F	45	22.6	1	0
358	Case	PSO	78	4.2	8	0	0	0	3.2	5.5	5.3	1.6	10.4	10.5	0	1.1	2.8	7.7	0	1.4	9	5.7	0	8.9	0	0	1.1	0	0	0	M	40.4	27.8	1	1
359	Control	-	176.8	5.2	25.8	1.5	0	0	2.1	2.5	5.9	18	15.5	8.6	0	2.8	2.7	8.8	0	3.5	9.7	2.4	0	6.9	0	1	0	0	0	0	F	49	25.3	0	0
360	Case	THY	232.7	12	15.1	2.7	0	0	6.3	12.5	11.8	0	42.3	20	1.5	7.7	14.9	27.8	0	2.6	31.4	4	3.6	10.3	0	3.1	1.1	0	0	1.6	F	65	21.3	0	0
361	Case	THY	38.5	3	10.5	0	0	0	3.9	6.2	7.6	1.9	15.7	2.2	0	1.6	3.5	5.2	0	2.7	27.8	3.5	0	4.9	0	1.6	0	0	0	0	F	39	18.8	0	0
362	Control	-	140.2	5.4	14.1	0	1	1	1.1	3.8	7.9	69.8	20	9.4	1	3.8	2.2	11.2	0	2.6	11.9	2.6	0	7.2	0	2.8	0	1.4	0	0	M	60	25.3	1	1
363	Control	-	49.2	2.9	15.3	3.3	0	1	1	5.3	7.4	1	36.1	11.4	1	1.8	2	6.9	0	0	10.5	4.9	2	0	0	1.3	0	0	0	1	F	25	18	0	0
364	Case	MS	140.7	6.6	20.2	2.1	0	1.5	1.3	11.4	18.5	0	27.2	8.5	1	2	3.3	37.3	0	1.8	53	0	0	0	0	2.5	0	1.7	0	1.9	F	40	27.6	0	0
365	Control	-	76.9	4.4	7.9	1.7	0	0	4.2	4.8	7.3	0	29.7	9.2	1.2	2.3	4.7	31.7	0	1.8	44.4	8.6	1.8	5	0	1.3	0	0	0	1	M	53	25.6	0	0
366	Control	-	55.2	3.6	9.9	2	0	1	1.2	7	5.9	0	14.7	34	0	1.3	1.3	5.4	0	2.1	16.6	2.5	1.3	2.1	0	1	0	0	0	1.2	F	34	28.3	0	0
367	Case	THY, OTHER	26.2	3.2	4.7	0	0	0	1.5	3.1	2.7	0	11.4	3.5	0	1.1	1.7	4.9	0	1.8	8.5	1.8	0	0	0	0	0	0	0	0	F	48	37.2	0	0
368	Case	THY	114.2	4.9	12.2	0	0	0	2.3	5.7	6.7	0	41.1	8.9	0	2.1	3.8	8.8	0	2.3	11.5	3.2	1.4	4.8	0	1.1	0	0	0	0	F	56	21.1	0	0
369	Case	MS,OTHER	92.3	3	7.6	1.5	0	0	1.5	4.5	5.6	0	25	14.4	0	0	0	14.7	0	2.2	19.4	4.7	1.4	4.3	0	1.2	1.5	0	0	0	F	35.4	23.7	0	0
370	Case	THY	43.5	1.2	5.3	0	0	0	3.5	2.9	5.1	0	5.1	2.1	0	0	0	3.8	0	2.2	19.2	9.9	0	2.8	0	2.3	0	0	0	0	F	44.8	26.9	0	0
371	Case	MS	52.9	6.4	8.3	2.5	0	0	2.6	2.4	4.6	2.9	13.9	19.1	0	3.7	3.8	23.3	0	2.7	17.4	3.8	0	5.9	0	3.3	2	0	0	0	F	59.4	22.7	1	1
372	Control	-	79.7	4.4	7.9	0	0	0	1.2	3.5	5	0	17	15.4	0	3	5.3	5	0	4.1	19.7	4	0	0	0	0	0	0	0	0.8	M	26	27.4	0	0
373	Control	-	107.9	4.4	79.8	8.1	0	1.6	1	11.1	7.6	1	33.7	24.7	1.5	2.5	3.4	5.6	0	0	29.9	5	2	0	1	2.2	0	0	0	1	F	37	22.6	1	1
374	Case	IBD	37.6	2.7	10.6	0	0	0	1	2.7	4.6	0	11.8	9.8	0	1.3	1.4	14.3	0	2.1	15.1	3.5	0	5.4	0	2.5	0	0	0	0	M	20.4	20.1	1	1
375	Case	PSO, OTHER	45.6	3.7	5.3	0	0	0	1.5	2.5	7	0	19.3	8.7	0	1.3	1.8	6.2	0	2.4	16.4	7.5	0	5.6	0	1	0	0	0	0	M	42	22.7	1	1
376	Case	THY	230.9	6.4	22.1	3	0	1.5	4.4	6.4	9.1	0	45.6	20.6	2.1	2.4	3.1	13.7	0	4.2	24.8	12.1	0	6.3	0	2.2	1.5	0	0	2	F	57	27.1	0	0
377	Case	VIT, THY	77.2	3	5.3	1.8	0	0	0	7.5	5.7	8	19.6	5.6	0	1.3	1.1	2.8	0	2.7	25.9	6.2	1.2	5.3	0	4.5	1.5	0	0	0	F	44	24.6	0	0
378	Case	OTHER	188.3	7.3	17.1	2	0	1	2.1	14.7	9.7	1	19.9	11.9	1	1.9	2.1	26.7	0	2.3	26.2	3.7	2	4	0	1.5	0	0	1	1.4	F	56	25.6	1	0
379	Case	IBD, THY	77.6	4.8	8	0	0	0	1.3	6.7	8	1.2	22	6	0	4.1	2.9	10.8	0	3	26.1	4.8	2.3	6.4	0	1.8	1	0	0	0	F	60	32.3	0	0
380	Case	IBD	147.4	6.7	22.8	3.5	0	0	1	6.1	7.2	0	20.8	12.4	1	2.4	2.9	16.5	0	7.1	23.6	5.2	0	4	0	1	0	0	0	1	F	38	21.7	0	0
381	Case	THY, OTHER	60.2	4.3	13.5	1.1	0	0	1.4	2.1	11.9	0	22.1	17.5	1.2	3.9	0	9.6	0	2.1	19.2	4.1	0	4.6	0	1.4	0	0	0	2	F	30	23.2	0	0
382	Case	VIT, OTHER	75.3	5.3	4.6	1.1	0	1	2	6.6	6.8	1	16.5	7.8	1	1.2	2.5	11.4	0	1.6	35.4	5.7	1	5	0	1	0	0	0	0	M	61	25	1	0
383	Control	-	193.5	9.9	21.9	4.7	0	1	3	19.3	20.4	1	55.5	61.7	3.7	5	3.7	14.3	0	0	63.1	26.1	2	0	1.1	6	0	0	0	2	F	41	25	0	0
384	Control	-	48	3.1	5	0	0	0	0	2.9	5.8	0	10.5	8.4	0	1.2	1.3	4.1	0	0.8	25.6	0	0	1.5	0	0	0	0	0	0	M	22	27.8	0	0
385	Case	OTHER	9.9	0	6.6	0	0	0	0	2.1	2.8	1.6	2	0	0	0	0	0	0	1.8	5	0	0	1.7	0	0	0	0	0	0	M	30	21	0	0
386	Control	-	203.4	7.6	20.1	13.5	1.2	1.9	1	7.2	6.3	67.2	32.4	16.5	1	3.1	8.6	9.6	0	6.7	28.6	6.6	1.3	13.1	3.4	13	0	0	0	0	F	60	22.5	1	1
387	Case	THY, OTHER	68.9	5.8	10.5	2	0	1	2	4.4	7	1	13.6	2.9	1	2.1	2	7.5	0	5	0	2.4	0	0	0	1.3	0	0	1	1	F	59.4	23.2	1	0
388	Control	-	61.9	4.1	12.6	1	0	0	2.4	5.5	10.2	0	16.5	3.8	0	3.1	3.2	4.1	0	2.2	22.5	4.1	1.3	3	0	4.5	0	0	0	0	F	51	23.4	0	0
389	Control	-	0	0	2	0	0	0	5.3	40.8	0	1.3	17.1	6.4	0	0	1.7	0	0	4	68	5	0	11.2	0	1.3	0	0	0	0	F	25	21.7	0	0
390	Control	-	140.3	5.7	7.6	3.9	0	0	2.8	5.7	5.2	0	28	28.3	1.3	8.6	3.7	18.3	0	1.9	23.8	4.8	2	5	0	1	0	0	0	0	M	53	33.6	0	0
391	Case	RA	59	14.2	16	41.9	0	0	3.1	6	11.4	1.9	11	1.9	0	4.2	5.9	14.9	0	4.2	0	2.6	23.1	3.4	0	7.2	1.9	0	0	1.1	F	53	19.5	0	0
392	Control	-	152.8	5.4	26.1	4.9	0	0.9	3.8	8.6	9.9	0	36.7	9.7	1.5	4.4	1.8	24.5	0	3.8	28.4	4	1.2	5	0	1.5	0	0	0	0	F	54	23.6	1	0
